# Supplementary material for: Yoga for posttraumatic stress disorder – a systematic review and meta-analysis
Source: BMC Psychiatry. 2018 Mar 22;18:72. doi: 10.1186/s12888-018-1650-x (PMC5863799; doi:10.1186/s12888-018-1650-x)
Supplement: Supplementary file 2 — Exported data and analyses of the meta-analyses. (CSV 2 kb) [file 12888_2018_1650_MOESM2_ESM.csv]

Name	Data Type	Statistical Method	Effect Measure	Analysis Model	Events 1	Mean 1	SD 1	Total 1	Events 2	Mean 2	SD 2	Total 2	Effect Estimate	SE	CI Start	CI End	Weight	Q	P(Q)	I²(Q)	Tau²	Z	P(Z)	Qint	P(Qint)	I²(Qint)	df	Year of study
Yoga versus control
PTSD Symptoms	CON	IV	Std. Mean Difference	Random
Yoga versus no treatment	CON	IV	Std. Mean Difference	Random	0			111	0			95	-1.095684		-1.71917507	-0.47219292	100	14.20418019	0.00667113	71.83927586	0.34237147	3.44431744	0.0005725				4
Carter 2013					0	32.1	6.8	16	0	50.8	6.9	15	-2.65931009	0.50974303	-3.65838807	-1.66023211	16.80415753											2013
Jinandi 2015					0	41.8	12	29	0	55.4	13.5	21	-1.05849361	0.30702491	-1.66025138	-0.45673583	23.17634693											2015
Quinones 2015					0	38.84	14.91	48	0	48.26	14.1	42	-0.64240884	0.21688831	-1.06750211	-0.21731556	25.98692843											2015
Reinhardt 2017					0	43	14.28	8	0	58	17.7	7	-0.88512746	0.55070441	-1.96448827	0.19423334	15.67361881											2017
Seppälä 2014					0	26	6.91	10	0	32.5	15.01	10	-0.53279392	0.45698772	-1.42847339	0.36288555	18.3589483											2014
Yoga versus attention control	CON	IV	Std. Mean Difference	Random	0			52	0			50	-0.31116983		-0.84049443	0.21815476	100	1.74316519	0.18673838	42.63309025	0.06337071	1.15218842	0.24924367				1
Mitchell 2014					0	39.07	16.01	20	0	39.09	12.65	18	-0.00134846	0.32489319	-0.63812741	0.63543048	43.17682562											2014
van der Kolk 2014					0	49.48	25.16	32	0	63.49	25.48	32	-0.54658617	0.25492577	-1.0462315	-0.04694083	56.82317438											2014
Yoga versus control
Retention in the trial	DIC	MH	Odds Ratio	Random
Yoga versus no treatment	DIC	MH	Odds Ratio	Random	101			136	84			96	0.67603747		0.05917474	7.72333982	100	13.75002607	0.00326594	78.18185956	4.66255625	0.31503152	0.75273772				3
Carter 2013					14	0	0	16	11	0	0	15	2.54545455	0.95516368	0.3914971	16.55015813	27.70345548											2013
Jinandi 2015					29	0	0	59	21	0	0	21	0.02249333	1.45368388	0.00130219	0.38853637	22.79360298											2015
Quinones 2015					48	0	0	50	42	0	0	50	4.57142857	0.81831709	0.91938872	22.73027588	28.96437702											2015
Seppälä 2014					10	0	0	11	10	0	0	10	0.33333333	1.69030851	0.01213628	9.15528687	20.53856452											2014
Yoga versus attention control	DIC	MH	Odds Ratio	Random	55			78	62			75	0.66230143		0.09827576	4.46339123	100	8.41328922	0.01489629	76.22808455	2.11950138	0.42326874	0.6720992				2
Mitchell 2014					14	0	0	20	12	0	0	18	1.16666667	0.69863813	0.29666406	4.58805531	36.34078905											2014
Reinhardt 2017					10	0	0	26	21	0	0	25	0.11904762	0.67832076	0.03150163	0.44989212	36.73490782											2017
van der Kolk 2014					31	0	0	32	29	0	0	32	3.20689655	1.18324729	0.31543002	32.60369881	26.92430313											2014
